# Supplementary material for: Feasibility and effects of intra-dialytic low-frequency electrical muscle stimulation and cycle training: A pilot randomized controlled trial
Source: PLoS One. 2018 Jul 11;13(7):e0200354. doi: 10.1371/journal.pone.0200354 (PMC6040736; doi:10.1371/journal.pone.0200354)
Supplement: S1 File — Full trial dataset. (XLSX) [file pone.0200354.s001.xlsx]

## Sheet: RENAL
						t0	t1	t0	t1	t0	t1	t0	t1	t0	t1	t0	t1		t0	t1	t0	t1	t0	t1	t0	t1	t0	t1		t0	t1	t0	t1	t0	t1	t0	t1	t0	t1	t0	t1	t0	t1	t0	t1	t0	t1		t0
	StudyGp	Age	Gender	Ethnicity	Height	Weight		BMI		BSA		HR-Rest		SBP-Rest		DBP-Rest			MaxLoad		peakVO2/kg		VO2 at AT/kg		HR-Peak		mean PWV			CACRTD		ALB		CK		CRP		Hb		MCHc		FE		TFESAT		TRNSFE			Leg L
		yrs			m	kg				m2		bpm		mm/Hg		mm/Hg			w		ml/kg/min		ml/kg/min				m/s			mmol/L		g/L		U/L		mg/L		g/L		g/L		umol/L		%		g/L			N
CONTROL	1	53	1	Caucas	1.87	91.4	91.1	26.1374	26.0516	2.17197	2.16894	92	77	105	114	60	66		141	143	20.2845	21.1196	10.0656	9.73655	141	143	6.45	7.95		1.73	2.07	45	38	122	67	8	0	136	119	333	323	16	16	49	50	1.8	1.6		409
	1	57	2	Caucas	1.62	78.9	80.5	30.064	30.6737	1.83875	1.8545	87	82	140	168	90	94		62	74	11.128	15.3665	8.89734	9.54037	109	128	8	9.55		2.19	2.18	39	40	61	49	12	15	100	106	315	317	16	16	31	27	1.8	1.9		263
	1	72	1	Black	1.71	89.9	90.5	30.7445	30.9497	2.02133	2.02705	54	54	104	128	84	68		67	53	11.9355	11.9669	8.13126	8.1989	67	72	10.95	9.35		2.21	2.08	41	40	74	83	10	17	115	111	309	307	11	9	23	21	1.9	1.7		359
	1	75	1	Black	1.78	104.4	103.4	32.9504	32.6348	2.21753	2.20847	85	89	93	93	53	58		92	79	11.5805	11.4023	7.46169	8.55899	119	132	7.65	8.8		2.06	2.03	43	44	184	140	4	5	114	111	329	322	12	13	23	24	2.1	2.2		242
	1	46	1	Asian	1.7	68	68.6	23.5294	23.737	1.78755	1.79424	64	68	134	103	75	67		86	85	23.8529	19.4023	13.3824	11.7493	97	102	8.6	8.55		2.14	2.2	41	41	103	92	4	0	101	92	334	335	8	13	13	22	2.4	2.4		149
	1	78	1	Caucas	1.65	71.9	73.4	26.4096	26.9605	1.79123	1.80702	62	66	97	97	47	46		61	60	12.3644	13.4469	8.92907	7.84741	81	85	6.45	9.3		2.35	2.5	45	47	50	83	15	10	127	121	327	325	11	13	18	23	2.4	2.3		208
	1	37	2	Asian	1.61	62.3	64	24.0346	24.6904	1.65567	1.67472	93	102	110	138	65	77		71	51	16.9502	14.8281	10.6742	10.1094	140	132	8.9	9.7		2.17	2.43	46	43	88	56	7	9	122	114	325	326	10	10	22	25	1.8	1.6		155
	1	40	2	Caucas	1.72	64.5	64	21.8023	21.6333	1.76274	1.75692	76	81	110	104	70	76		80	103	17.8915	21.6875	8.88372	13.0625	170	176	8.2	8.6		2.23	2.23	42	42	40	38	0	0	107	112	330	337	12	31	27	78	1.8	1.6		249
	1	32	1	Asian	1.57	50.6	51.5	20.5282	20.8933	1.48819	1.49938	91	88	159	155	92	79		105	95	30.4545	26.1942	17.8854	15.5534	139	132	9.4	10.15		2.06	2.08	50	47	236	171	22	7	112	104	324	319	12	9	25	18	1.9	2		252
	1	34	1	Caucas	1.79	75.6	75.6	23.5948	23.5948	1.94114	1.94114	107	95	117	157	87	105		110	114	20.8201	24.8016	14.6693	13.6376	157	146	7.55	7.5		2.07	1.97	43	43	53	109	39	5	135	120	319	318	6	8	12	14	2	2.3		394
	1	28	2	Asian	1.55	67.9	68.7	28.2622	28.5952	1.67071	1.67905	74	88	104	97	74	65		76	78	15.1841	16.754	11.1046	11.8486	150	146	6.8	6.55		1.9	1.88	51	47	115	116	0	3	110	133	311	317	10	39	19	92	2.1	1.7		156
	1	49	2	Asian	1.6	55.4	54.7	21.6406	21.3672	1.568	1.55955	61	77	160	177	89	97		47	47	13.3213	12.3583	10.2527	9.7989	85	104	9.25	8.1		2.41	2.34	38	39	49	81	8	3	95	89	323	338	9	18	20	42	1.8	1.7		219
	1	68	1	Asian	1.64	72	77.4	26.7698	28.7775	1.78441	1.84011	63	65	138	116	67	66		84	63	15.7917	12.7519	11.5694	8.22997	98	91	8.3	6.1		2.13	2.2	47	40		54	12	21	112	102	336	324	15	9	29	18	2.1	2		245
	1	67	1	Caucas	1.8	82.3	88	25.4012	27.1605	2.02062	2.07895	99	82	104	119	56	60		136	130	21.4702	20.1477	13.4265	12.375	165	155	7.15	6.3		2.31	2.43	40	39	41	86	0	0	122	117	324	338	28	19	59	48	1.9	1.6		412
	1	77	1	Caucas	1.67	81.7	81.3	29.2947	29.1513	1.90779	1.90381	100	82	144	114	60	60		73	74	15.1408	14.8462	10.6732	10.7995	143	133	9.8	9.8		2.3	2.23	45	44	602	435	6	6	121	127	338	341	12	16	25	32	1.9	2		329
	1	67	1	Caucas	1.78	119	119	37.5584	37.5584	2.34438	2.34438	104	102	88	89	77	59		91	74	12.1933	10.8824	7.15126	7.57143	132	122	7.7	7.85		2.15	2.13	40	41	44	52	8	4	121	116	314	330	13	11	25	21	2.1	2.1		355
	1	43	2	Caucas	1.55	55.5	55.5	23.1009	23.1009	1.53349	1.53349	79	85	84	85	45	44		65	55	13.4234	8.7027	9.76577	8.7027	107	112	7.6			2.21	2.3	46	48	40	39	0	0	125	140	321	340	11	6	21	12	2.1	2		236
	1	54	2	Caucas	1.68	121	121	42.8713	42.8713	2.26412	2.26412	69	74	157	163	52	82		52	48	9.57851	10.0826	5.47934	5.66942	83	94	13.7	12.15		2.28	2.12	36	38	63	72	12	0	90	118	315	323	8	17	15	31	2.1	2.2		216
CYCLING	2	50	2	Caucas	1.6	96.3	94.7	37.6172	36.9922	1.98333	1.96926	88	89	65	152	40	55		104	114	14.6314	17.0222	8.33853	9.9472	130	129	5.45	4.5		2.15	2.29	49	49	48	60	0	0	120	111	314	327	16	16	23	26	2.8	2.5		221
	2	70	1	Asian	1.78	82.8	83.2	26.1331	26.2593	2.00948	2.0136	67	64	126	83	51	43		90	92	14.7585	13.9303	9.71014	11.6226	90	81	10.95	10.95		2.16	2.06	47	48	173	159	0	0	122	121	330	330	14	8	33	19	1.7	1.7		395
	2	53	1	Asian	1.76	76.5	76.4	24.6965	24.6643	1.92717	1.92609	69	64	138	140	69	87		69	92	11.085	12.8796	6.22222	8.61257	92	99	10.55	8.6		2.18	2.2	44	42	76	73	0	7	102	101	320	315		9	26	16	2.5	2.2		326
	2	43	1	Caucas	1.9	106.2	104.1	29.4183	28.8366	2.34189	2.32209	105	92	123	150	81	76		192	222	25.0659	28.9337	15.9793	19.683	177	167	6.3	5.5		2.32	2.31	50	46	132	147	9	10	126	110	325	317	16	17	24	25	2.7	2.7		678
	2	56	2	Caucas	1.62	56.1	57.1	21.3763	21.7574	1.59065	1.60264	71	58	134	191	70	80		81	90	21.6578	23.8179	12.4242	14.5359	134	105	9.35	9.75		2.22	2.23	46	50	56	70	0	0	121	97	324	321	10	12	21	25	1.9	1.9		116
	2	24	1	Black	1.7	61.6	61.6	21.3149	21.3149	1.71401	1.71401	92	79	175	159	110	104		158	139	33.1331	30	20.0162	19.6916	145	118	8.05	7.15		2.25	2.2	46	43	153	208	0	6	110	112	309	327	14	19	33	48	1.7	1.6		310
	2	67	2	Caucas	1.65	123.2	121.4	45.2525	44.5914	2.25191	2.23787	72	68	107	122	72	72		38	81	10.6899	12.6194	7.29708	9.73641	135	160	6.65	7.35		1.98	2.57	40	40	172	79	16	24	98	115	313	317	10	10	19	22	2.1	1.8		129
	2	58	1	Caucas	1.72	126	127.1	42.5906	42.9624	2.34305	2.35172	100	96	149	144	71	68		51	84	9.47619	10.6766	7.38095	8.24548	122	127	6.4	10.3		2.27	2.35	44	43	134	59	14	12	99	98	315	308	10	14	16	22	2.5	2.5		190
	2	75	1	Caucas	1.64	73.7	75.5	27.4018	28.0711	1.8022	1.82077	67	64	116	153	39	55		56	72	15.0068	16.4371	11.6011	12	96	103	15.7	13.75		2.58	2.15	41	43	40	85	4	8	106	128	311	323	6	8	10	15	2.4	2.1		275
	2	52	1	Caucas	1.7	76.6	76.6	26.5052	26.5052	1.88035	1.88035	73	82	149	119	78	66		105	113	19.5431	20.718	11.0574	13.3159	131	144	8.35	8.1		2.18	2.23	45	42	161	115	26	45	134	114	336	336	11	4	21	8	2.1	2		395
	2	51	1	Black	1.75	80.5	80.5	26.2857	26.2857	1.96125	1.96125	76	73	106	124	85	81		138	162	21.528	27.0186	15.6273	17.4907	130	158	6.35	5.65		2.17	2.15	52	49	141	179	0	0	114	101	315	332	10	11	15	19	2.6	2.3		304
	2	42	1	Black	1.8	85.3	87.4	26.3272	26.9753	2.0516	2.07291	62	58	167	145	102	94		128	135	18.2767	24.1762	9.0973	11.476	123	113	11.5	10.3		2.11	2.04	51	52	332	265	0	0	95	105	316	325	21	13	38	26	2.2	2		480
	2	73	1	Caucas	1.69	109.4	106	38.304	37.1135	2.17855	2.14951	95	76	124	102	59	57		54	68	10.3382	13.1698	10.4406	10.0094	116	131	8.1	7.4		2.46	2.29	40	40	162	216	7	12	111	114	326	356	13	13	20	17	2.6	3		165
	2	53	1	Black	1.67	74.1	74.1	26.5696	26.5696	1.83024	1.83024	90	97	129	114	77	74		96	118	20.3914	23.3738	11.363	14.1296	119	126	7.45	7.25		2.01	1.9	44	41	638	441	8	97		112		323	10	7	15	18	2.7	1.6		301
	2	31	1	Asian	1.64	63.5	63.5	23.6095	23.6095	1.69164	1.69164	57	63	127	132	71	65		113	126	23.2598	28.2992	12.5197	14.3937	121	141	8.25	7.05		2.31	2.09	52	50	96	142	0	0	102	116	309	304	11	13	26	29	1.7	1.8		268
	2	35	1	Asian	1.71	70.3	75	24.0416	25.6489	1.82073	1.8715	56	61	146	142	91	77		135	154	23.101	28.3467	11.7354	13.4667	124	128	9.55	6.7		2.13	2.19	45	43	219	276	0	0	101	108	339	324	16	18	24	28	2.7	2.6		289
LF_EMS	3	23	2	Caucas	1.62	53.9	55.5	20.538	21.1477	1.56383	1.58339	74	87	106	129	85	54		109	109	30.334	28.5766	15.0093	16.7387			8.3	6.8		2.26	2.15	49	43	66	52	0	0	122	99	331	326	13	10	27	24	1.9	1.7		378
	3	38	1	Black	1.68	70.7	70.5	25.0496	24.9787	1.80185	1.79968	78	76	104	139	67	101		112	125	21.0467	23.3617	11.669	13.0071	140	170	6	8.7		2.38	2.36	44	45	115	91	3	6	122	115	332	338	13	9	29	19	1.8	1.9		351
	3	76	1	Caucas	1.68	71.2	72.4	25.2268	25.6519	1.80726	1.82014	80	72	120	129	55	55		82	82	13.9607	14.6685	9.49438	10.8702	108	120	5.4	8.9		2.44	2.29	38	38	47	47	16	32	101	99	311	320	9	9	21	26	1.7	1.4		260
	3	51	1	Asian	1.83	85	82	25.3815	24.4857	2.07322	2.0418	66	66	128	147	77	49		125	129	21.1176	24.122	8.54118	9.7561	115	102	7.95	6.6		2.01	2.26	43	46	378	283	0	0	121	128	336	347	8	11	16	21	2	2.1		357
	3	24	1	Caucas	1.76	58.2	60	18.7887	19.3698	1.71576	1.73811	81	62	144	129	69	53		135	161	32.646	37.4667	15.8076	16.8333	119	116	6.95	6.45		2.17	2.38	50	52	89	58	5	0	128	128	330	327	8	11	19	24	1.7	1.8		286
	3	74	1	Caucas	1.7	88.6	89.7	30.6574	31.0381	2.00033	2.01084	74	89	119	135	56	62		50	73	11.4898	12.3188	7.11061	7.45819	123	131	10.3	11.6		2.59	2.46	39	43	120	83	4	5	98	115	315	316	19	15	33	29	2.3	2.1		256
	3	65	1	Caucas	1.85	85.6	86.8	25.011	25.3616	2.09588	2.10832	72	76	90	133	68	74		104	113	16.2617	17.4194	10.0467	12.3387	105	144	7.75	8.7		2.32	2.25	39	36	61	59	11	13	132		312		14	13	31	31	1.8	1.7		384
	3	51	1	Caucas	1.83	60.3	66.7	18.0059	19.917	1.79175	1.87024	88	85	131	83	68	57		134	150	28.7231	27.5712	12.1061	13.8381	99	122	7.5	5.75		2.58	2.56	43	46	39	76	0	10	126	131	294	327	15	7	22	12	2.7	2.3		314
	3	31	1	Caucas	1.74	75.7	74.5	25.0033	24.6069	1.90274	1.88987	108	89	62	110	43	64		116	146	21.9815	26.8188	12.2853	15.7718	148	149	5.65	6.95		1.87	2.11	46	48	189	150	4	7	128	114	323	323	17	25	27	44	2.5	2.3		385
	3	54	2	Caucas	1.66	75.8	72.1	27.5076	26.1649	1.83994	1.80122	82	92	75	75	51	45		61	63	14.248	12.7184	8.45646	8.61304	150	171	6.2	5.9		2.3	2.3	48	51	58	58	0	0	122	116	330	329	7	12		21		2.3		60
	3	76	1	Caucas	1.8	78.4	77.6	24.1975	23.9506	1.97935	1.97074	63	53	161	125	83	82		64	89	10.9439	11.933	7.3852	8.40206	126	125	9.6	9.45		2.2	2.17	45	47	96	127	10	7	111	117	314	323	11	14	19	24	2.3	2.3		164
	3	50	1	Caucas	1.73	66	66	22.0522	22.0522	1.78754	1.78754	79	87	134	126	73	51		104	90	19.7727	18.2424	12.1515	12.2576	88	83	6.35	6.35		2.36	2.12	40	40	107	54	20	111	118	95	310	317	4	3	7	6	2.4	2.1		270
	3	60	2	Caucas	1.67	66	65	23.6652	23.3067	1.74238	1.73111	85	83	147	136	84	78		71	82	18.2879	17.8923	10.4545	11.7692	125	131	11.5	10.25		2.61	2.61	48	48	71	68	0	0	128	94	326	332	19	17	45	38	1.7	1.8		266
	3	61	1	Caucas	1.74	66	66	21.7994	21.7994	1.79503	1.79503	78	91	145	154	77	83		80	95	17.9091	20.1667	9.68182	12.6515	118	136				1.88	2.22	46	46	100	60	21	13	117	117	319	315	9	8	21	19	1.7	1.7		153
	3	32	1	Asian	1.71	68	68	23.255	23.255	1.79517	1.79517	98	118	136	152	84	102		111	127	25.8676	25.9412	16.8088	17.3824	105	137	9.9	6.9		2.61	2.48	45	39	228	273	6	3	121	96	334	321	7	8	13	17	2.2	1.9		260
	3	69	1	Caucas	1.83	102	102	30.4578	30.4578	2.24026	2.24026	98	98	80	93	47	67		93	103	12.7451	14.6863	9.43137	10.2059	137	158	6.6	6.05		2.38	2.32	47	47	142	144	11	17	109	105	337	341	20	14	32	27	2.5	2.1		297
	3	40	1	Black	1.73	79.9	80	26.6965	26.7299	1.9388	1.93983	74	93	109	159	59	102		93	111	16.9462	22.5875	11.6145	14.075	120	122	7.15	10.1		2.05	2.42	48	48	261	119	4	0	134	122	310	307	18	10	36	21	2	1.9		274
																									98	136
[truncated: 35 more columns]
